# Supplementary material for: Transparent Packaging for Tea: Exploring the Role of Trust in Emerging Markets for Tea Beverages
Source: Foods. 2025 Nov 14;14(22):3893. doi: 10.3390/foods14223893 (PMC12651621; doi:10.3390/foods14223893)
Supplement: Supplementary file 1 [file foods-14-03893-s001.zip]

Archive with 1 entries (1 files):
- foods-3953169-supplementary.pdf
